# Supplementary material for: Mechanisms of Resistance to Photodynamic Therapy (PDT) in Vulvar Cancer
Source: Int J Mol Sci. 2022 Apr 8;23(8):4117. doi: 10.3390/ijms23084117 (PMC9028356; doi:10.3390/ijms23084117)
Supplement: Supplementary file 1 [file ijms-23-04117-s001.zip]

Archive with 1 entries (1 files):
- ijms-1640632-Supplementary Materials.pdf
